# Supplementary material for: Abnormal Spontaneous Discharges of Primary Sensory Neurons and Pain Behavior in a Rat Model of Vascular Dementia
Source: Int J Mol Sci. 2023 Jun 15;24(12):10198. doi: 10.3390/ijms241210198 (PMC10299503; doi:10.3390/ijms241210198)
Supplement: Supplementary file 1 [file ijms-24-10198-s001.zip]

Archive with 1 entries (1 files):
- ijms-2302801-supplementary.xlsx
