# Supplementary material for: Abnormal Spontaneous Discharges of Primary Sensory Neurons and Pain Behavior in a Rat Model of Vascular Dementia
Source: Int J Mol Sci. 2023 Jun 15;24(12):10198. doi: 10.3390/ijms241210198 (PMC10299503; doi:10.3390/ijms241210198)
Supplement: Supplementary file 1 [file ijms-24-10198-s001.zip › ijms-2302801-supplementary.xlsx]

## Sheet: sham－Abl
Neuron ID	size(small)	size(Large)	Size(Average,um)	Cell type by Size	CVrf(m/s)	Cell type by CV	RF location	SA
1	40	45	42.5	M	22.22	Aβ	hairy	0
2	40	50	45	L	28.57	Aβ	unhairy	0
3	40	40	40	M	33.3333	Aβ	hairy	0
4	40	45	42.5	M	35.71	Aβ	hairy	0
5	45	45	45	L	22.22	Aβ	unhairy	0
6	45	45	45	L	28.57	Aβ	unhairy	0
7	40	50	45	L	18.18	Aβ	hairy	0
8	35	30	32.5	M	25	Aβ	hairy	1
9	40	30	35	M	20	Aβ	hairy	0
10	30	35	32.5	M	22.22	Aβ	hairy	0
11	35	30	32.5	M	18	Aβ	hairy	0
12	35	30	32.5	M	22.5	Aβ	hairy	0
13	40	30	35	M	20	Aβ	hairy	0
14	40	30	35	M	30	Aβ	hairy	0
15	40	50	45	L	29	Aβ	unhairy	0
16	30	35	32.5	M	20	Aβ	hairy	0
17	35	30	32.5	M	22	Aβ	unhairy	0

## Sheet: 2VO－Ab
Neuron ID	size(small)	size(Large)	Size(Average,um)	Cell type by Size	CVrf(m/s)	Cell type by CV	RF location	spontaneous activity (SA)
1	35	45	40	M	25	Aβ	unhairy	1
2	30	35	32.5	M	20	Aβ	hairy	0
3	35	45	40	M	25	Aβ	hairy	0
4	40	50	45	L	20	Aβ	hairy	0
5	35	45	40	M	25	Aβ	hairy	1
6	35	45	40	M	20	Aβ	unhairy	1
7	40	40	40	S	25	Aβ	hairy	0
8	40	50	45	S	20	Aβ	hairy	0
9	45	45	45	M	20	Aβ	hairy	0
10	40	50	45	L	33.3333	Aβ	unhairy	0
11	40	40	40	M	33.3333	Aβ	hairy	1
12	40	45	42.5	M	33.3333	Aβ	hairy	0
13	30	45	37.5	M	20	Aβ	unhairy	1
14	45	45	45	L	25	Aβ	unhairy	0
15	40	50	45	L	20	Aβ	hairy	1
16	40	35	37.5	M	33.3333	Aβ	hairy	1
17	45	40	42.5	M	20	Aβ	hairy	1
18	40	30	35	M	20	Aβ	unhairy	1
19	45	40	42.5	M	20	Aβ	unhairy	0
20	35	40	37.5	M	25	Aβ	unhairy	0
21	35	35	35	M	25	Aβ	hairy	0
22	40	45	42.5	M	33.3333	Aβ	hairy	1
23	35	45	40	M	20	Aβ	hairy	0
24	35	40	37.5	M	26	Aβ	hairy	0
25	35	45	40	M	33.33	Aβ	hairy	0
26	40	40	40	M	16	Aβ	hairy	1
27	40	45	42.5	M	14.29	Aβ	hairy	0
28	40	40	40	M	16.7	Aβ	unhairy	1
29	40	35	37.5	M	20	Aβ	hairy	0
30	40	45	42.5	M	20	Aβ	hairy	0

## Sheet: sham－C
Neuron ID	size(small)	size(Large)	Size(Average,um)	Cell type by Size	CVrf(m/s)	Cell type by CV	SA
1	25	20	22.5	S	0.35	C	0
2	20	20	20	S	0.42	C	0
3	20	15	17.5	S	0.48	C	0
4	20	25	22.5	S	0.42	C	0
5	20	25	22.5	S	0.45	C	0
6	20	20	20	S	0.49	C	0
7	20	25	22.5	S	0.83	C	0
8	20	20	20	S	0.32	C	0
9	25	20	22.5	S	0.48	C	0
10	20	20	20	S	0.82	C	0
11	25	20	22.5	S	0.61	C	0
12	20	20	20	S	0.48	C	0
13	25	15	20	S	0.35	C	0
14	25	20	22.5	S	0.67	C	0
15	20	20	20	S	0.45	C	0
16	20	25	22.5	S	0.5	C	0
17	20	20	20	S	0.67	C	0
18	20	20	20	S	0.64	C	0
19	20	25	22.5	S	0.5	C	0
20	25	25	25	S	0.5	C	0

## Sheet: 2VO－C
Neuron ID	size(small)	size(Large)	Size(Average,um)	Cell type by Size	CVrf(m/s)	Cell type by CV	SA
1	20	25	22.5	S	0.89	C	0
2	20	20	20	S	0.63	C	0
3	20	25	22.5	S	0.33	C	0
4	20	20	20	S	0.42	C	1
5	20	25	22.5	S	0.45	C	1
6	20	20	20	S	0.67	C	0
7	20	25	22.5	S	0.42	C	0
8	20	20	20	S	0.5	C	1
9	20	25	22.5	S	0.5	C	0
10	20	20	20	S	0.7	C	0
11	20	25	22.5	S	0.45	C	0
12	20	25	22.5	S	0.6	C	1
13	20	20	20	S	0.67	C	0
14	25	15	20	S	0.714286	C	0
15	20	15	17.5	S	0.7	C	0
16	20	20	20	S	0.47	C	0
17	20	20	20	S	0.56	C	1
18	20	20	20	S	0.38	C	0
19	25	25	25	S	0.46	C	0
20	20	20	20	S	0.55	C	1
21	20	20	20	S	0.83	C	0
22	20	25	22.5	S	0.42	C	0
23	20	20	20	S	0.65	C	0
24	20	20	20	S	0.56	C	0
